# Supplementary material for: Efficient Degradation of Sulfamethoxazole by Diatomite-Supported Hydroxyl-Modified UIO-66 Photocatalyst after Calcination
Source: Nanomaterials (Basel). 2023 Dec 11;13(24):3116. doi: 10.3390/nano13243116 (PMC10745632; doi:10.3390/nano13243116)
Supplement: Supplementary file 1 [file nanomaterials-13-03116-s001.zip]

Archive with 1 entries (1 files):
- nanomaterials-2716804-supplementary.pdf
